# Supplementary material for: Multi-Wavelength Raman Differentiation of Malignant Skin Neoplasms
Source: Int J Mol Sci. 2024 Jul 6;25(13):7422. doi: 10.3390/ijms25137422 (PMC11242141; doi:10.3390/ijms25137422)
Supplement: Supplementary file 1 [file ijms-25-07422-s001.zip]

Archive with 1 entries (1 files):
- ijms-3048277-supplementary.pdf
